# Supplementary material for: A long-living species of the hydrophiloid beetles: Helophorus sibiricus from the early Miocene deposits of Kartashevo (Siberia, Russia)
Source: Zookeys. 2011 Sep 24;(130):239–54. doi: 10.3897/zookeys.130.1378 (PMC3260763; doi:10.3897/zookeys.130.1378)
Supplement: XML Treatment for Helophorus (Gephelophorus) sibiricus [file zookeys.130.1378-treatment1.xml]

<!DOCTYPE tp:taxon-treatment
  PUBLIC "-//TaxonX//DTD Taxonomic Treatment Publishing DTD v0 20100105//EN" "tax-treatment-NSO.dtd">
<tp:taxon-treatment xmlns:tp="http://www.plazi.org/taxpub"><tp:treatment-meta><mixed-citation publication-type="journal"><person-group><name><surname>Fikáček</surname><given-names>Martin</given-names></name><name><surname>Prokin</surname><given-names>Alexander</given-names></name><name><surname>Angus</surname><given-names>Robert B.</given-names></name></person-group><article-title>A long-living species of the hydrophiloid beetles:  Helophorus sibiricus from the early Miocene deposits of Kartashevo (Siberia, Russia)</article-title><source>Zookeys</source><day>24</day><month>9</month><year>2011</year><volume>2011</volume><issue>130</issue><fpage>239</fpage><lpage>254</lpage><pub-id pub-id-type="doi">10.3897/zookeys.130.1378</pub-id></mixed-citation></tp:treatment-meta><tp:nomenclature><tp:taxon-name>
                        <tp:taxon-name-part taxon-name-part-type="genus">Helophorus</tp:taxon-name-part>
                        <tp:taxon-name-part taxon-name-part-type="subgenus"> (Gephelophorus) </tp:taxon-name-part>
                        <tp:taxon-name-part taxon-name-part-type="species">sibiricus</tp:taxon-name-part>
                    <object-id xmlns:xlink="http://www.w3.org/1999/xlink" xlink:type="simple">http://species-id.net/wiki/Helophorus_(Gephelophorus)_sibiricus</object-id>
                    </tp:taxon-name><tp:taxon-authority>(Motschulsky, 1860)</tp:taxon-authority><tp:nomenclature-citation-list><tp:nomenclature-citation><tp:taxon-name>Empleurus sibiricus</tp:taxon-name><comment> Motschulsky, 1860: 104 – Type locality: recent: Russia, East Siberia, “Tourkinsk” [=Turka] at Lake Baikal.</comment></tp:nomenclature-citation><tp:nomenclature-citation><tp:taxon-name>Helophorus sibiricus</tp:taxon-name><comment> (Motschulsky): transferred to <italic><tp:taxon-name>Helophorus</tp:taxon-name></italic> by <xref ref-type="bibr" rid="B31">Gemminger and Harold (1868)</xref>.</comment></tp:nomenclature-citation><tp:nomenclature-citation><tp:taxon-name/><comment>For complete synonymy see <xref ref-type="bibr" rid="B36">Hansen (1999)</xref>.</comment></tp:nomenclature-citation></tp:nomenclature-citation-list></tp:nomenclature><tp:treatment-sec sec-type="Nomenclature citation"><title>Nomenclature citation.</title><p>For complete synonymy see <xref ref-type="bibr" rid="B36">Hansen (1999)</xref>.</p></tp:treatment-sec><tp:treatment-sec sec-type="Material examined"><title>Material examined.</title><p>PIN 3285/5 (piece and counterpiece): Russia, Omsk region, Western Siberia, right bank of Irtysh river at Kartashevo village [<named-content xmlns:xlink="http://www.w3.org/1999/xlink" content-type="dwc:verbatimCoordinates" xlink:type="simple">56°6'54.11"N, 74°41'27.20"E</named-content>], leg. E. K. Sychevskaya 1966. Ombinsk Formation, early Miocene, ca. 23–16 million years ago. Deposited in the collection of the A.A. Borissiak Paleontological Institute of the Russian Academy of Sciences, Moscow, Russia.</p></tp:treatment-sec><tp:treatment-sec sec-type="Description of the fossil"><title>Description of the fossil</title><p>(<xref ref-type="fig" rid="F1">Figs 1</xref>–<xref ref-type="fig" rid="F2">4</xref>, <xref ref-type="fig" rid="F3">6, 9</xref>)<bold>.</bold> Body length 5.76 mm. Head black, with a deeply impressed Y-shaped frontoclypeal suture, basal portion of the groove wide, slightly widened anteriorly. Clypeus with weak remnants of granules only, frons bearing very distinct large setiferous granules isolated by ca. a half of their diameters. Gula strongly constricted behing tentorial pits, gular sutures meeting at one point. Mentum 1.3× wider than long, bearing a deep median emargination on anterior margin (<xref ref-type="fig" rid="F3">Fig. 6</xref>, see the arrow). Apical segment of maxillary palpi asymmetrical. Pronotum1.85× as wide as long, widest at anterior third bearing five wide longitudinal furrows. Bottom of the grooves without granulation. All intervals bearing a uniform, rather dense granulation, granules rather weakly delimited, nearly contacting each other; granulation becoming sparser sublaterally, consisting of several isolated granules along pronotal margins (<xref ref-type="fig" rid="F3">Fig. 9</xref>). Lateral margin regularly convex, not excised subbasally, lacking any apparent tooth-like projections. Pronotal flanks moderately wide anteriorly, slightly narrowing posteriad. Elytrawith 8 preserved series of large rounded to subquadratic punctures (lateral series not preserved due to deformation of elytra during fossilization). Intervals bearing fine and small irregular series of punctures. Scutellar stria present, very long, consisting of 9 punctures on both elytra. Alternate elytral intervals elevate into low ridges (preserved as elongate ridges and furrows on the ventral imprint of the counter-piece). Epipleuron with rather narrow inner pubescent portion, ca. as wide or slightly narrower than elytral flanks. Mesoventritesubtriangular, anapleural sutures nearly straight. Metaventritewider than long, metanepisternum ca. 5.2× as long as wide, with a transverse ridge anteriorly. Abdomenwith five ventrites, ventrite 5 without median emargination, finelly denticulate on whole posterior margin. Legs rather long and slender, protarsi with five tarsomeres.</p><fig id="F1" position="float" orientation="portrait"><label>Figures 1–2.</label><caption><p><italic><tp:taxon-name>Helophorus sibiricus</tp:taxon-name></italic> (Motschulsky, 1860), photo of the early Miocene fossil No. PIN 3285/5 from Kartashevo <bold>1</bold> piece <bold>2</bold> counterpiece.</p></caption><graphic xmlns:xlink="http://www.w3.org/1999/xlink" xlink:href="ZooKeys-130-239-g001.jpg" position="float" orientation="portrait" xlink:type="simple"/></fig><fig id="F2" position="float" orientation="portrait"><label>Figures 3–4.</label><caption><p><italic><tp:taxon-name>Helophorus sibiricus</tp:taxon-name></italic> (Motschulsky, 1860), drawings of the early Miocene fossil No. PIN 3285/5 from Kartashevo <bold>3</bold> piece <bold>4</bold> counterpiece. Abbreviations: <bold>mp4</bold> maxillary palpomere 4, <bold>clyp</bold> clypeus, <bold>fr</bold> frons, <bold>ics</bold> intercalary stria, <bold>mt</bold> mentum, <bold>scut</bold> mesoscutellum, <bold>aps</bold> anapleural sutures of mesothorax, <bold>mtv</bold> metaventrite, <bold>av1</bold> abdominal ventrite 1.</p></caption><graphic xmlns:xlink="http://www.w3.org/1999/xlink" xlink:href="ZooKeys-130-239-g002.jpg" position="float" orientation="portrait" xlink:type="simple"/></fig><fig id="F3" position="float" orientation="portrait"><label>Figures 5–9.</label><caption><p><italic><tp:taxon-name>Helophorus sibiricus</tp:taxon-name></italic> (Motschulsky, 1860) <bold>5</bold> habitus of a recent specimen (Mongolia, Baga-Tenger, coll. National Museum, Prague) <bold>6–7</bold> detail of mentum, the arrow indicates a characteristic emargination on the anterior margin of mentum (<bold>6</bold> fossil specimen, SEM micrograph <bold>7</bold> recent specimen, view from inside) <bold>8–9</bold> detailgranulation of head and pronotum, SEM micrographs (<bold>8</bold> recent specimen <bold>9</bold> fossil specimen).</p></caption><graphic xmlns:xlink="http://www.w3.org/1999/xlink" xlink:href="ZooKeys-130-239-g003.jpg" position="float" orientation="portrait" xlink:type="simple"/></fig></tp:treatment-sec><tp:treatment-sec sec-type="Species attribution"><title>Species attribution.</title><p>The subgenus <italic><tp:taxon-name>Gephelophorus</tp:taxon-name></italic> Sharp, 1915 to which we assign the fossil is easily recognizable from other <italic><tp:taxon-name>Helophorus</tp:taxon-name></italic> subgenera by the combination of large body size (4.6–7.0 mm), asymmetrical apical segment of maxillary palpi, elevated alternate elytral intervals, pronotal flanks moderately wide anteriorly and narrowing posteriorly, elytral flanks slightly wider than epipleura. <italic><tp:taxon-name>Helophorus sibiricus</tp:taxon-name></italic> to which we assign the fossil may be recognized from the only other species of <italic><tp:taxon-name>Gephelophorus</tp:taxon-name></italic>, <italic><tp:taxon-name>Helophorus (Gephelophorus) auriculatus</tp:taxon-name></italic> Sharp, 1884, by the continuously curved sides of pronotum not excised behind the anterolateral corners (deeply excised anteriorly and projecting into lateral lobes in <italic><tp:taxon-name>Helophorus auriculatus</tp:taxon-name></italic>), alternate elytral intervals evenly elevated throughout (bearing only isolated elevate tubercles in <italic><tp:taxon-name>Helophorus auriculatus</tp:taxon-name></italic>), and completely and densely granulate pronotal intervals (internal and median interval nearly lacking granules in <italic><tp:taxon-name>Helophorus auriculatus</tp:taxon-name></italic>). Besides, the fossil corresponds with the recent <italic><tp:taxon-name>Helophorus sibiricus</tp:taxon-name></italic> also in other preserved characters: (1) scutellar stria present and very long [absent in several subgenera, extremelly long especially in <italic><tp:taxon-name>Helophorus sibiricus</tp:taxon-name></italic>]; (2) mentum 1.3× wider than long [more than 1.5× as wide as long in <italic><tp:taxon-name>Rhopalohelophorus</tp:taxon-name></italic> Kuwert, 1886, <italic><tp:taxon-name>Helophorus</tp:taxon-name></italic> s.str., and <italic><tp:taxon-name>Lihelophorus</tp:taxon-name></italic> Zaitzev, 1908]. The shape of gular sutures is sexually dimorphic in <italic><tp:taxon-name>Helophorus sibiricus</tp:taxon-name></italic>: the gular sutures are separated throughout in males but meeting in one point in females. Based on this character, we can conclude that the fossil specimen is a female.<!--PageBreak--></p></tp:treatment-sec><tp:treatment-sec sec-type="Recent and fossil distribution"><title>Recent and fossil distribution</title><p>(<xref ref-type="fig" rid="F4">Fig. 10</xref>).<italic><tp:taxon-name>Helophorus sibiricus</tp:taxon-name></italic> is at present widely distributed throughout the Holarctic region, from the northern parts of Scandinavia and European Russia through the whole of Siberia and the Russian Far East to Alaska (<xref ref-type="bibr" rid="B3">Angus 1973</xref>, <xref ref-type="bibr" rid="B6">1992</xref>, <xref ref-type="bibr" rid="B37">Hansen 2004</xref>, <xref ref-type="bibr" rid="B69">Smetana 1985</xref>). Its distribution generally corresponds with the range of taiga biome in Eurasia, but slightly exceeds to the temperate and montane forests and grasslands in northern China, Mongolia and Honshu Island, and to the tundra on the north. The species is also reported from Chinese province of Yunnan on the basis of a single historical specimen without precise locality (<xref ref-type="bibr" rid="B7">Angus 1995</xref>) – this record may represent a relict mountain population or could be based on mislabeled specimen, and needs to be confirmed by additional material. The northern limit of the distribution of <italic><tp:taxon-name>Helophorus sibiricus</tp:taxon-name></italic> on the Taymyr peninsula is unknown, the northernmost record known to us comes from the environs of Norilsk (S. K. Ryndevich, pers. comm. 2011). In North America, <italic><tp:taxon-name>Helophorus sibiricus</tp:taxon-name></italic> only occurs west of the delta of Mackenzie river and does not reach further east even though both taiga and tundra biomes <!--PageBreak--><!--PageBreak-->are present throughout the higher latitudes in Canada. In fossil record, <italic><tp:taxon-name>Helophorus sibiricus</tp:taxon-name></italic> is frequently found in the glacial deposits dated back to late (Devensian/Weichselian) or middle Pleistocene (Saalian) in northern and central Europe (<xref ref-type="bibr" rid="B13">Buckland and Buckland 2006</xref>). In North America two known fossil records comes from the late Pleistocene glacial (Wisconsinian) deposits in the Great Lakes area (<xref ref-type="bibr" rid="B52">Morgan and Morgan 1980</xref>: Canada, Scarborough; <xref ref-type="bibr" rid="B30">Garry et al. 1990</xref>: USA, Illinois). Four records are known from northern Siberian deposits dated back to last glacial (Weichselian; Mamntovy Khayata, <xref ref-type="bibr" rid="B68">Sher et al. 2005</xref>), Eemian interglacial (an island in Laptev Sea, <xref ref-type="bibr" rid="B2">Andreev et al. 2004</xref>) and late Pliocene to early Pleistocene (Olyorian suite of Krestovka and Chukochya river, <xref ref-type="bibr" rid="B24">Elias et al. 2006</xref>). The lower two findings were the oldest records of <italic><tp:taxon-name>Helophorus sibiricus</tp:taxon-name></italic> known so far. The lower Miocene record presented in this paper is situated slightly south of the recent limit of the range of <italic><tp:taxon-name>Helophorus sibiricus</tp:taxon-name></italic>.</p><fig id="F4" position="float" orientation="portrait"><label>Figure 10.</label><caption><p>Fossil and recent distribution of <italic><tp:taxon-name>Helophorus sibiricus</tp:taxon-name></italic> (Motschulsky, 1860). Subfossil Holocene records omitted.</p></caption><graphic xmlns:xlink="http://www.w3.org/1999/xlink" xlink:href="ZooKeys-130-239-g004.jpg" position="float" orientation="portrait" xlink:type="simple"/></fig></tp:treatment-sec><tp:treatment-sec sec-type="Biology"><title>Biology.</title><p>Aquatic species; it is recorded from various kinds of water bodies predominantly with sandy bottom in southern Yamal Penninsula (northeastern Siberia) (Prokin et al. 2008); <xref ref-type="bibr" rid="B3">Angus (1973)</xref> considers it as characteristic for river edges in Scandinavia and mentions that it is frequently found in grassy temporary pools particularly those resulting from melting snow in Siberia. Adults of all <italic><tp:taxon-name>Helophorus</tp:taxon-name></italic> speciesare detritivorous. Larvae of <italic><tp:taxon-name>Helophorus sibiricus</tp:taxon-name></italic> are unknown but they may be expected to be terrestrial and predaceous as in most other species of the genus <italic><tp:taxon-name>Helophorus</tp:taxon-name></italic> (<xref ref-type="bibr" rid="B8">Angus 1997</xref>).</p></tp:treatment-sec><ref-list><ref id="B31"><mixed-citation xmlns:xlink="http://www.w3.org/1999/xlink" xlink:type="simple"><person-group><name name-style="western"><surname>Gemminger</surname><given-names>M</given-names></name><name name-style="western"><surname>Harold B</surname><given-names>de</given-names></name></person-group> (<year>1868</year>)<source> Catalogus Coleopterorum hucusque descriptorum synonymicus et systematicus. Vol. 2. E. H. Gummi, Monachii, 425–752.</source></mixed-citation></ref><ref id="B36"><mixed-citation xmlns:xlink="http://www.w3.org/1999/xlink" xlink:type="simple"><person-group><name name-style="western"><surname>Hansen</surname><given-names>M</given-names></name></person-group> (<year>1999</year>)<article-title> Hydrophiloidea (s.str.) (Coleoptera).</article-title> <source>World Catalogue of Insects</source> <volume>2</volume>: <fpage>1</fpage>-<lpage>416</lpage>.</mixed-citation></ref><ref id="B3"><mixed-citation xmlns:xlink="http://www.w3.org/1999/xlink" xlink:type="simple"><person-group><name name-style="western"><surname>Angus</surname><given-names>RB</given-names></name></person-group> (<year>1973</year>)<article-title> Pleistocene <italic>Helophorus</italic> (Coleoptera, Hydrophilidae) from Borislav and Starunia in the western Ukraine, with a reinterpretation of M. Lomnicki’s species, description of a new Siberian species, and comparison with British Weichselian faunas.</article-title> <source>Philosophical Transactions of the Royal Society of London, series B</source> <volume>265</volume>: <fpage>299</fpage>-<lpage>326</lpage>.</mixed-citation></ref><ref id="B6"><mixed-citation xmlns:xlink="http://www.w3.org/1999/xlink" xlink:type="simple"><person-group><name name-style="western"><surname>Angus</surname><given-names>RB</given-names></name></person-group> (<year>1992</year>)<source> Süsswasserfauna von Mitteleuropea, volume 20/10–2.</source> <publisher-name>Insecta: Coleoptera: Hydrophilidae: Helophorinae. Gustav Fischer Verlag</publisher-name>, <publisher-loc>Stuttgart-Jena-New York</publisher-loc>, <lpage>144</lpage> pp.</mixed-citation></ref><ref id="B37"><mixed-citation xmlns:xlink="http://www.w3.org/1999/xlink" xlink:type="simple"><person-group><name name-style="western"><surname>Hansen</surname><given-names>M</given-names></name></person-group> (<year>2004</year>)<source> Family Helophoridae Leach, 1815. In: Löbl I, Smetana A. (Eds) Catalogue of Palaearctic Coleoptera. Volume 2. Hydrophiloidea-Histeroidea-Staphylinioidea. Apollo Books, Stenstrup, 36–41.</source></mixed-citation></ref><ref id="B69"><mixed-citation xmlns:xlink="http://www.w3.org/1999/xlink" xlink:type="simple"><person-group><name name-style="western"><surname>Smetana</surname><given-names>A</given-names></name></person-group> (<year>1985</year>)<article-title> Revision of the subfamily Helophorinae of the Nearctic region (Coleoptera: Hydrophilidae).</article-title> <source>Memoirs of the Entomological Society of Canada </source> <volume>131</volume>: <fpage>1</fpage>-<lpage>154</lpage>.</mixed-citation></ref><ref id="B7"><mixed-citation xmlns:xlink="http://www.w3.org/1999/xlink" xlink:type="simple"><person-group><name name-style="western"><surname>Angus</surname><given-names>RB</given-names></name></person-group> (<year>1995</year>)<article-title> Helophoridae: The <italic>Helophorus</italic> species of China, with notes on the species from neighbouring areas (Coleoptera).</article-title> In: <person-group><name name-style="western"><surname>Jäch</surname><given-names>MA</given-names></name><name name-style="western"><surname>Ji</surname><given-names>L</given-names></name></person-group> (<role>Eds</role>). <issue-title>Water Beetles of China.</issue-title> <source>Vol. 1. Zoologisch-Botanische Gesellschaft in Österreich and Wiener Coleopterologenverein, Vienna</source>: <fpage>185</fpage>-<lpage>206</lpage>.</mixed-citation></ref><ref id="B13"><mixed-citation xmlns:xlink="http://www.w3.org/1999/xlink" xlink:type="simple"><person-group><name name-style="western"><surname>Buckland</surname><given-names>PI</given-names></name><name name-style="western"><surname>Buckland</surname><given-names>PC</given-names></name></person-group> (<year>2006</year>)<source> Bugs coleopteran ecology package. Available at: http://www.bugscep.com (data file used was updated 18th January 2011).</source></mixed-citation></ref><ref id="B52"><mixed-citation xmlns:xlink="http://www.w3.org/1999/xlink" xlink:type="simple"><person-group><name name-style="western"><surname>Morgan</surname><given-names>AV</given-names></name><name name-style="western"><surname>Morgan</surname><given-names>A</given-names></name></person-group> (<year>1980</year>)<article-title> Faunal assemblages and distributional shifts of Coleoptera during the late Pleistocene in Canada and the northern United States.</article-title> <source>Canadian Entomologist</source> <volume>112</volume>: <fpage>1105</fpage>-<lpage>1128</lpage>.</mixed-citation></ref><ref id="B30"><mixed-citation xmlns:xlink="http://www.w3.org/1999/xlink" xlink:type="simple"><person-group><name name-style="western"><surname>Garry</surname><given-names>CE</given-names></name><name name-style="western"><surname>Schwert</surname><given-names>DP</given-names></name><name name-style="western"><surname>Baker</surname><given-names>RG</given-names></name><name name-style="western"><surname>Kemmis</surname><given-names>TJ</given-names></name><name name-style="western"><surname>Horton</surname><given-names>DG</given-names></name><name name-style="western"><surname>Sullivan</surname><given-names>AE</given-names></name></person-group> (<year>1990</year>)<article-title> Plant and insect remains from the Wisconsinan interstadial/stadial transition at Wedron, north-central Illinois.</article-title> <source>Quaternary Research</source> <volume>33</volume>: <fpage>387</fpage>-<lpage>399</lpage>.</mixed-citation></ref><ref id="B68"><mixed-citation xmlns:xlink="http://www.w3.org/1999/xlink" xlink:type="simple"><person-group><name name-style="western"><surname>Sher</surname><given-names>AV</given-names></name><name name-style="western"><surname>Kuzmina</surname><given-names>SA</given-names></name><name name-style="western"><surname>Kuznetsova</surname><given-names>TV</given-names></name><name name-style="western"><surname>Sulerzhitsky</surname><given-names>LD</given-names></name></person-group> (<year>2005</year>)<article-title> New insights into the Weichselian environment and climate of the East Siberian Arctic, derived from fossil insects, plants, and mammals.</article-title> <source>Quaternary Science Reviews </source> <volume>24</volume>: <fpage>533</fpage>-<lpage>569</lpage>.</mixed-citation></ref><ref id="B2"><mixed-citation xmlns:xlink="http://www.w3.org/1999/xlink" xlink:type="simple"><person-group><name name-style="western"><surname>Andreev</surname><given-names>AA</given-names></name><name name-style="western"><surname>Grosse</surname><given-names>G</given-names></name><name name-style="western"><surname>Schirrmeister</surname><given-names>L</given-names></name><name name-style="western"><surname>Kuzmina</surname><given-names>SA</given-names></name><name name-style="western"><surname>Novenko</surname><given-names>EY</given-names></name><name name-style="western"><surname>Bobrov</surname><given-names>AA</given-names></name><name name-style="western"><surname>Tarasov</surname><given-names>PE</given-names></name><name name-style="western"><surname>Ilyashuk</surname><given-names>BP</given-names></name><name name-style="western"><surname>Kuznetsova</surname><given-names>TV</given-names></name><name name-style="western"><surname>Krbetschek</surname><given-names>M</given-names></name><name name-style="western"><surname>Meyer</surname><given-names>H</given-names></name><name name-style="western"><surname>Kunitsky</surname><given-names>VV</given-names></name></person-group> (<year>2004</year>)<article-title> Late Saalian and Eemian palaeoenvironmental history of the Bol’shoy Lyakhovsky Island (Laptev Sea region, Arctic Siberia).</article-title> <source>Boreas </source> <volume>33</volume>: <fpage>319</fpage>-<lpage>348</lpage>.</mixed-citation></ref><ref id="B24"><mixed-citation xmlns:xlink="http://www.w3.org/1999/xlink" xlink:type="simple"><person-group><name name-style="western"><surname>Elias</surname><given-names>SA</given-names></name><name name-style="western"><surname>Kuzmina</surname><given-names>S</given-names></name><name name-style="western"><surname>Kiselyov</surname><given-names>S</given-names></name></person-group> (<year>2006</year>)<article-title> Late Tertiary origins of the Arctic beetle fauna.</article-title> <source>Palaeogeography, Palaeoclimatology, Palaeoecology </source> <volume>241</volume>: <fpage>373</fpage>-<lpage>392</lpage>.</mixed-citation></ref><ref id="B8"><mixed-citation xmlns:xlink="http://www.w3.org/1999/xlink" xlink:type="simple"><person-group><name name-style="western"><surname>Angus</surname><given-names>RB</given-names></name></person-group> (<year>1997</year>)<article-title> Challenges and rewards in the identification of Pleistocene fossil beetles, with the description of a new species of <italic>Hydraena</italic> Kugelann (Coleoptera: Hydraenidae) from the Hoxnian interglacial.</article-title> <source>Quarternary Proceedings</source> <volume>5</volume>: <fpage>5</fpage>-<lpage>14</lpage>.</mixed-citation></ref></ref-list></tp:taxon-treatment>
